# Supplementary material for: Emergence of a Novel G4P[6] Porcine Rotavirus with Unique Sequence Duplication in NSP5 Gene in China
Source: Animals (Basel). 2024 Jun 14;14(12):1790. doi: 10.3390/ani14121790 (PMC11200575; doi:10.3390/ani14121790)
Supplement: Supplementary file 1 [file animals-14-01790-s001.zip]

Archive with 4 entries (4 files):
- Supplementary Material 1-NSP5 sequence alignment.pdf
- Supplementary Material 2-Sanger sequencing region (619-962).pdf
- Supplementary Material 3-duplication region.pdf
- Supplementary Material 4-Phylogenetic trees of VP6, VP1,VP2,VP3, NSP1, NSP2, NSP3, NSP4.pdf
